# Supplementary material for: Nutrient film technique systems for coriander production: A comparison of aquaponics and hydroponics in UAE
Source: PLoS One. 2026 Jan 20;21(1):e0340364. doi: 10.1371/journal.pone.0340364 (PMC12818671; doi:10.1371/journal.pone.0340364)
Supplement: S1 Data — (XLSX) [file pone.0340364.s001.xlsx]

## Sheet: Sheet1
NFT
Sample No.	Total weight	Total length	Shoot length	Root length
A1	669.1	114	62.1	39.3
A2	545.4	112	52.8	45.5
A3	643.6	134	67	50
A4	715	125	61	58
A5	713.6	104	55	49
Ave	657.34	117.8	59.58	48.36
SD	69.5477	11.7558	5.70894	6.82444
H1	281.2	107	58	49
H2	327.2	110	55	44
H3	288.7	116	56.5	53.5
H4	411.5	94.5	47.5	36
H5	238.1	87	50	47
Ave	309.34	102.9	53.4	45.9
SD	65.2852	11.8554	4.46374	6.52304
	NFT
	Fresh weight in (g)	Dry weight in (g)	Moisture (%)
A1	181.4	21.03	88.4068
A2	145.3	15.31	89.4632
A3	152.23	15.42	89.8706
A4	210.5	15.73	92.5273
A5	310.65	26.2	91.5661
A6	295.45	17.9	93.9414
Ave	215.922	18.5983	90.9626
SD	71.503	4.32038	2.08128
H1	128.2	12	90.6396
H2	142.55	13.7	90.3893
H3	190	15.5	91.8421
H4	232.5	20.4	91.2258
H5	235.2	18.6	92.0918
H6	298	17.6	94.094
Ave	204.408	16.3	91.7138
SD	63.7784	3.15214	1.33946

## Sheet: Sheet2
AQUAPONICS NFT
	No of fish	Initial Wg	Final Wg	Weight gain	Feed Intake	FCR
	10	52.8	149.5	96.7	92	0.951396
	10	52.5	150	97.5	94	0.964103
	10	53.2	155	101.8	98	0.962672
Ave	10	52.8333	151.5	98.6667	94.6667	0.95939
SD	0	0.351188	3.04138	2.74287	3.05505	0.00695996

## Sheet: Sheet3
Samples	Total Chlorophyll	Chlorophyll A	Chlorophyll B	Carotene content	Total phenol	DPPH
	(mg/g fresh weight)	(mg/g fresh weight)	(mg/g fresh weight)	(mg/g fresh weight)	mg GAEq/g FW	(μmol Trolox equivalent/g
A1	0.33	0.37	0.14	0.47	4.75	22.5
A2	0.47	0.25	0.05	0.35	5.25	25.8
A3	0.38	0.24	0.08	0.52	6.15	20.6
Ave	0.393333	0.286667	0.09	0.446667	5.38333	22.9667
SD	0.070946	0.0723418	0.0458258	0.0873689	0.70946	2.63122
H1	0.22	0.17	0.04	0.38	5.5	18.8
H2	0.38	0.3	0.1	0.48	6.83	23.15
H3	0.25	0.25	0.07	0.33	6.5	20.5
Ave	0.283333	0.24	0.07	0.396667	6.27667	20.8167
SD	0.085049	0.0655744	0.03	0.0763763	0.692556	2.19222

## Sheet: Sheet4
NFT
Experiment	Moisture (%)	Ash (%)	Protein (%)	Fat (%)	Fiber (%)
A1	87.9	1.7	3.3	3.5	5.9
A2	89.8	1.5	3.1	4.15	6.35
A3	86.3	1.8	2.9	3.75	6.15
Ave	88	1.66667	3.1	3.8	6.13333
SD	1.75214	0.152753	0.2	0.327872	0.225462
H1	85.3	1.5	2.1	3.9	6.2
H2	88.5	1.7	1.9	3.1	5.5
H3	82.3	1.6	2.5	3.5	5.9
Ave	85.3667	1.6	2.16667	3.5	5.86667
SD	3.10054	0.1	0.305505	0.4	0.351188

## Sheet: Sheet5
		NFT
Experiment	Ca	Cu	Fe	K	Mg	Mn	Na	P	Zn
A1	13.61	1.85	11.47	9.69	5.2443	1.694	182.8	6.663	8.02
A2	13.3403	1.65	9.5	8.73	4.9241	1.905	104.1	6.337	8.98
A3	16.6737	1.86	8.94	9.8	4.5437	1.636	157.1	7.7761	9.65
A4	17.6663	1.84	12.87	9.07	4.8602	1.794	143.3	7.1376	10.24
A5	20.1078	2.03	31.38	9.69	5.8312	2.718	125.4	7.407	13.02
A6	19.4062	1.95	20.76	8.34	5.9081	5.677	112.4	7.2029	15.9
Ave	16.8007	1.86333	15.82	9.22	5.2186	2.57067	137.517	7.08727	10.9683
SD	2.85117	0.127698	8.73406	0.602528	0.551728	1.57223	29.536	0.516823	2.94772
H1	12.1568	1.69	12.87	22.746	3.183	1.661	85.97	5.2388	7.48
H2	14.4408	1.66	16.9	22.0241	4.0188	3.292	72.74	5.4293	10.24
H3	14.0505	1.51	12.81	23.0556	3.2907	2.241	64.32	5.377	8.23
H4	15.0723	1.87	18.32	22.1551	3.464	2.556	70.39	6.3017	10.19
H5	12.7565	5.12	14.58	22.9117	4.0033	2.339	75.31	5.9374	9.94
H6	13.1676	1.91	14.5	26.5343	4.1019	3.156	99.66	6.6766	11.29
Ave	13.6074	2.29333	14.9967	23.2378	3.67695	2.54083	78.065	5.8268	9.56167
SD	1.10077	1.39248	2.2087	1.66695	0.410481	0.607891	12.7484	0.577234	1.4207

## Sheet: Sheet6
AQUAPONICS NFT
	week 1	week2	week 3	week 4	week 5	week 6	week 7	week 8
Temperature	23.5±0.06	23.2±0.3	22.9±0.35	22.5±0.15	22.4±0.29	22.2±0.51	22.2±0.10	22.1±0.15
DO (mg/L)	7.015±0.06	6.997±0.02	6.825±0.03	6.665±0.07	6.427±0.15	6.292±0.09	6.106±0.08	5.883±0.05
EC (mS/cm)	1.48±0.02	1.35±0.01	1.28±0.02	0.948±0.05	0.87±0.03	0.668±0.02	0.682±0.05	0.696±0.04
pH	7.15±0.05	6.98±0.03	6.63±0.04	6.54±0.01	6.48±0.02	6.43±0.05	6.55±0.02	6.75±0.08
Nitrate (mg/L)	11.984±1.25	12.823±0.85	14.538±0.55	16.263±1.85	17.892±2.52	18.14±2.15	18.967±1.92	19.158±2.83
Phosphate	2.065±0.33	2.185±0.52	2.228±1.32	2.394±0.88	2.456±0.35	2.512±1.25	2.682±1.05	2.795±1.10
HYDROPONICS NFT
	week 1	week2	week 3	week 4	week 5	week 6	week 7	week 8
Temperature	23.4±0.03	23.3±0.25	22.8±0.12	22.5±0.25	22.3±0.4	22.1±0.05	22.2±0.1	22±0.05
DO	7.002±0.05	6.795±0.01	6.731±0.04	6.515±0.02	6.415±0.01	6.319±0.06	6.299±0.03	5.982±0.07
EC	1.36±0.01	1.3±0.05	1.23±0.04	0.939±0.02	0.895±0.01	0.654±0.04	0.679±0.06	0.671±0.03
pH	7.15±0.02	6.97±0.01	6.43±0.05	6.4±0.02	6.35±0.01	6.31±0.04	6.45±0.1	6.58±0.08
Nitrate	11.995±1.55	12.835±1.83	14.572±2.58	16.215±3.25	17.591±3.02	18.185±1.62	18.943±0.88	19.132±1.22
Phosphate	2.168±0.85	2.268±1.25	2.319±1.15	2.255±2.35	2.313±2.05	2.478±1.45	2.614±0.68	2.673±2.58
